# Supplementary material for: Shikonin Derivatives Inhibit Inflammation Processes and Modulate MAPK Signaling in Human Healthy and Osteoarthritis Chondrocytes
Source: Int J Mol Sci. 2022 Mar 21;23(6):3396. doi: 10.3390/ijms23063396 (PMC8955849; doi:10.3390/ijms23063396)
Supplement: Supplementary file 1 [file ijms-23-03396-s001.zip]

Archive with 1 entries (1 files):
- ijms-1607961-supplementary.pdf
